# Supplementary material for: miR-143-null Is against Diet-Induced Obesity by Promoting BAT Thermogenesis and Inhibiting WAT Adipogenesis
Source: Int J Mol Sci. 2022 Oct 27;23(21):13058. doi: 10.3390/ijms232113058 (PMC9658130; doi:10.3390/ijms232113058)
Supplement: Supplementary file 1 [file ijms-23-13058-s001.zip]

Archive with 1 entries (1 files):
- ijms-1944027-supplementary.pdf
